# Supplementary material for: Antibacterial Activity and Amphidinol Profiling of the Marine Dinoflagellate Amphidinium carterae (Subclade III)
Source: Int J Mol Sci. 2021 Nov 11;22(22):12196. doi: 10.3390/ijms222212196 (PMC8618426; doi:10.3390/ijms222212196)
Supplement: Supplementary file 1 [file ijms-22-12196-s001.zip]

Archive with 1 entries (1 files):
- ijms-1440142-supplementary.pdf
